# Supplementary material for: Ketogenic diet treatment in diffuse intrinsic pontine glioma in children: Retrospective analysis of feasibility, safety, and survival data
Source: Cancer Rep (Hoboken). 2021 May 3;4(5):e1383. doi: 10.1002/cnr2.1383 (PMC8551993; doi:10.1002/cnr2.1383)
Supplement: Supplementary file 1 — Appendix S1. Supporting Information [file CNR2-4-e1383-s001.zip]

Archive with 3 entries (3 files):
- CNR2_1383_2021_03_08_Supplementary_data file 3.docx
- CNR2_1383_SUPPORTING_INFORMATION_supplementary datafile 1.docx
- CNR2_1383_SUPPORTING_INFORMATION_supplementary datafile 2.docx
